# Supplementary material for: Exploring the level of metabolic reprogramming and the role of prognostic factor SF3A3 in hepatocellular carcinoma through integrated single-cell landscape analysis
Source: PLoS One. 2025 May 27;20(5):e0323559. doi: 10.1371/journal.pone.0323559 (PMC12111341; doi:10.1371/journal.pone.0323559)
Supplement: S2 File — (XLSX) [file pone.0323559.s005.xlsx]

## Sheet: qRT-PCR
	THLE-2	MHCC97-H	Experimental batch
Relative mRNA levels of SF3A3	1.13027	1.90968	1
	0.92445	2.08975
	0.95705	1.99078
	0.718636	2.66352	2
	1.11987	1.54043
	1.24258	2.4005
	0.972655	1.81504	3
	1.31039	2.2974
	0.784584	3.09513
	si-NC	si-SF3A3	Experimental batch
Relative mRNA levels of SF3A3	0.795536	0.154249	1
	1.04247	0.21071
	1.20581	0.207809
	0.689362	0.192554	2
	1.34102	0.203533
	1.08172	0.21071
	0.856584	0.139339	3
	1.20303	0.187722
	0.97041	0.112396

## Sheet: Western blot
	si-SF3A3				si-NC
	1	2	3		1	2	3
SF3A3	54080.7	62009.5	54476.4		73729.6	86320.6	81908.2
GAPDH(SF3A3)	74465	85086.7	76269.3		70356.4	78748.5	77251.6
Relative protein expression level	0.726257	0.72878	0.714264		1.04795	1.09616	1.06028
PI3K(p85β)	67918	69093	70876.5		75727.4	67178.8	72106.1
GAPDH(PI3K)	72506.1	79146.2	78749.8		79312	82961.8	83202.4
Relative protein expression level	0.936721	0.87298	0.900021		0.954804	0.809756	0.866635
p-PI3K（Tyr467/199）	38796.7	43879.7	33281.1		78250.2	74169.1	70213.6
GAPDH(p-PI3K)	76640	77420	77400.3		78864.6	76068.1	83793.1
Relative protein expression level	0.50622	0.566775	0.429986		0.992209	0.975035	0.83794
AKT	63096.4	62812.3	64264.6		60343.2	73289.9	74092
GAPDH(AKT)	76816.1	78278.8	77651.2		76739.6	82287.4	75103.5
Relative protein expression level	0.821396	0.802418	0.827606		0.786337	0.890657	0.986531
p-AKT(Ser473)	19814.7	53192.6	32682.1		70286.5	69021.6	67135
GAPDH(p-AKT)	79973.2	71369.9	78796.8		85215	73051.8	77036.4
Relative protein expression level	0.247766	0.745309	0.414765		0.824813	0.944831	0.87147
E-cadherin	76361	65555.2	72888.9		34385.8	20473.3	44955.8
GAPDH(E-cadherin)	76168.1	75686.3	65596.4		83849.1	74534.8	74981.1
Relative protein expression level	1.00253	0.866143	1.11117		0.410092	0.274682	0.599562
N-cadherin	32025.1	27855.2	46240.7		72357.3	76040.7	71355.3
GAPDH(N-cadherin)	68600.8	73939	83582.2		75366.6	81825.3	76733.8
Relative protein expression level	0.466833	0.376732	0.553236		0.960071	0.929305	0.929908
Vimentin	51524	45967.7	48145.5		82603.4	81601.4	72766.4
GAPDH(Vimentin)	85620	79335.6	63624.1		77059.6	81154.8	64790.9
Relative protein expression level	0.601775	0.579408	0.756718		1.07194	1.0055	1.1231

## Sheet: Cell Proliferation Assay
		si-NC			si-SF3A3
OD values	24h	1.013	0.961	0.837	0.795	0.895	0.726
	48h	1.326	1.413	1.453	0.947	1.092	0.933
	72h	1.665	1.781	1.904	1.209	1.124	1.324
	96h	2.083	2.118	2.325	1.312	1.339	1.531

## Sheet: Scratch Wound Healing Assay
	Group	si-NC	si-SF3A3
Cell healing percentage (%)	1	52	23
	2	45	28
	3	58	30

## Sheet: Colony Formation Assay
	group	si-NC	si-SF3A3
Colony number	1	113	53
	2	70	58
	3	108	46
	group	si-NC	si-SF3A3
plating efficiency (%)	1	22.6	10.6
	2	14	11.6
	3	21.6	9.2
